# Supplementary material for: Galectin-1 and Galectin-3 in B-Cell Precursor Acute Lymphoblastic Leukemia
Source: Int J Mol Sci. 2022 Nov 18;23(22):14359. doi: 10.3390/ijms232214359 (PMC9694201; doi:10.3390/ijms232214359)
Supplement: Supplementary file 1 [file ijms-23-14359-s001.zip]

Archive with 1 entries (1 files):
- ijms-1958656-supplementary.pdf
